# Supplementary material for: Electrochemical Conversion of CO2 to CO Utilizing Quaternized Polybenzimidazole Anion Exchange Membrane
Source: Membranes (Basel). 2023 Jan 29;13(2):166. doi: 10.3390/membranes13020166 (PMC9961908; doi:10.3390/membranes13020166)
Supplement: Supplementary file 1 [file membranes-13-00166-s001.zip]

Archive with 1 entries (1 files):
- membranes-2145624-supplementary.pdf
